# Supplementary material for: Incidentally discovered mesenteric paraganglia as large as a lymph node in the sigmoid mesocolon, a possible origin of mesenteric paraganglioma
Source: Pathol Int. 2020 Apr 27;70(7):476–8. doi: 10.1111/pin.12939 (PMC7384147; doi:10.1111/pin.12939)
Supplement: Supplementary file 1 — Supporting information. [file PIN-70-476-s001.xlsx]

## Sheet: Sheet1
Supporting Table 1. Antibodies used in this study and the methods of antigen retrival
Primary antibody	Clone	Species	Company	Dilution	Antigen retrieval
Anti-AE1/AE3	AE1/AE3	Mouse monoclonal	Nichirei Biosciences Inc.	RTU	HIER pH9
Anti-aromatic L-amino acid decarboxylase		Rabbit polyclonal	Sigma-Aldrich	15	HIER pH6
Anti-CD56	123C3	Mouse monoclonal	Agilent	50	HIER pH9
Anti-chromogranin A	DAK-A3	Mouse monoclonal	Agilent	200	HIER pH6
Anti-dopamine beta-hydroxylase		Rabbit polyclonal	Sigma-Aldrich	150	HIER pH6
Anti-Ki-67	MIB-1	Mouse monoclonal	Agilent	100	HIER pH9
Anti-phenylalanine N-methyltransferase		Rabbit polyclonal	Sigma-Aldrich	300	HIER pH6
Anti-S-100 protein		Rabbit polyclonal	Agilent	800
Anti-SDHB		Rabbit polyclonal	Sigma-Aldrich	250	HIER pH6
Anti-synaptophysin	27G12	Mouse monoclonal	Leica Biosystems	50	HIER pH6
Anti-tyrosine hydroxylase		Rabbit polyclonal	Sigma-Aldrich	1000	HIER pH6
HIER, heat-induced epitope retrieval
RTU, ready-to-use
Agilent (Santa Clara, CA, USA)
Leica Biosystems (Weltzlar, Germany)
Nichirei Biosciences Inc. (Tokyo, Japan)
Sigma-Aldrich (St. Louis, MO, USA)
